# Supplementary material for: Equine Multiple Congenital Ocular Anomalies and Silver Coat Colour Result from the Pleiotropic Effects of Mutant PMEL
Source: PLoS One. 2013 Sep 23;8(9):e75639. doi: 10.1371/journal.pone.0075639 (PMC3781063; doi:10.1371/journal.pone.0075639)
Supplement: Table S2 — Primers used to amplify the MCOA region. (XLSX) [file pone.0075639.s002.xlsx]

## Sheet: Sheet1
Table S2. Primers used to amplify the MCOA region.
Name	Forward Primer 5'-3'	Reverse Primer 5'-3'	Size	Start	End
MCOA_LR1	GTGGTATCCTGGATGAGATCCTAAAGT	ATAGAGTGGCTGAGTAATAGGGTTTGG	5961	73639134	73645094
MCOA_LR2	TAACTTCGTGTAGGGACATATCTGAGG	TAACAATTAAAATCGGATCCAGTGAGA	5755	73644561	73650315
MCOA_LR3	GGCATTTCATTTAACTGTGTTTGGATA	AAAGAATAGACTTGCTGCTCAAAGTGA	6009	73649651	73655659
MCOA_LR4	CTCAGACCCTCTCAGACAGAGGATT	TGGAAATAGTCTAAATGCCCATCAGTA	5887	73655122	73661008
MCOA_LR5	TCCCGGTACATAGTTGCATATTTTTAG	CTGCTCTTGGGAGTCTAGTATTCCTTC	5956	73660424	73666379
MCOA_LR6	TGAGGAAGAGTGAGTGGTGGTAATAAG	ACAACAGTAACAAAGGAGGGATAAAGC	5920	73665860	73671779
MCOA_LR7	GAGACATACACAAAGTGCACAAAAATG	ATTTAGCTCAATTCAGGGATGAGAGAT	5813	73671213	73677025
MCOA_LR8	AGGCTAACTCTGGGCTAAGAAGTTGTA	TGGTTATCCAGCTTCCTTTTCTCTACT	5760	73676486	73682245
MCOA_LR9	GTGTTTCTCTTACCCACTGTTTCATGT	TTCTTTAGCTCTTTTCATCCTCAAACC	5825	73681777	73687601
MCOA_LR10	GGAGAGCTATATTCAGCCCTCATCTTA	TTCATTACCTCTGTCTTCTCAGCACTT	5773	73687034	73692806
MCOA_LR11	GTGGCAGTTCTTTCTATCCCTCATAGT	CTCATAATCTCAGAGTAAAGGGCACAA	5725	73692247	73697971
MCOA_LR12	CTCTGCCTCAGTTTCTTCTGTAAAGTG	CCGAAGGTAACTCAATGAATGACTG	5895	73697391	73703285
MCOA_LR13	TTCTTTTGCTTTTCTTCTTCGATTCTT	GGTTGGTCATTGTAACCTCTAGAGACA	5889	73702664	73708552
MCOA_LR14	ACAGTATCCTCCTCACTCTCTTTCCAT	AAACAGTGCTGCAATAAACACTGG	6080	73708058	73714137
MCOA_LR15	TTCCTTTTTAAGTAACAGACCCCACTC	ATTCAGCACATAGATAAGTCTGGCTTG	3715	73713866	73717616
MCOA_LR16	ATCACCTTACACCCATTAGAATGACAA	CCTTTCATTTCCAAATTATTAGGTCCA	2499	73717215	73719713
MCOA_LR17	TGGAGACTATCAGAGAGGAATGATTTG	TGGAATTGTCCCTGAATCTAATGATAA	5996	73719276	73725271
MCOA_LR18	TGACTGGAATTGTATCAGATAGGAAGC	TTCTCTCTCCCATTAGACTGAGGAAAT	5689	73724865	73730853
MCOA_LR19	GCAGTGTACATTTGCTCCTAGATGATT	ATCTTGGCTTTTCTTGGATTTTTGTAG	5924	73730367	73736290
MCOA_LR20	AAGATTCAGAGAAAACCAAGCAAGAAT	CAATTAACCCTTATTGAGAACCAGTCC	5809	73735749	73741557
MCOA_LR21	CAAGATCTCCCTTGAAAGGTTTATTGT	GGTTTTTCCTCATCTCCCTGACTACTA	5857	73741084	73746940
MCOA_LR22	AGGTGAAAGCTCTGGACTTAATAAGGA	GGAAAATAAAAGTCCTGATCTGGTGAT	5881	73746414	73752294
MCOA_LR23	GAAGGACCACAACTAGAACATACAGCTA	ACTGTCTAGGGAGACATCAACATAAGG	6091	73751727	73757817
MCOA_LR24	GTTCTCAAGGGTACAGAAATGAGAGAA	TCAGTAGCACGTATCTGTCAAGTCATC	5877	73757265	73763141
MCOA_LR25	CAGCAGTCAACAAATTTAGGAAAGAAA	AGGAGGAATAGAAAAGCAATCTGACTC	5841	73762625	73768465
MCOA_LR26	GTTCTCTGATGCTGGAAAAACAAGAG	CCTTTTGCCTCCTAAAATTTTGTCTAA	6048	73767999	73774046
MCOA_LR27	CTGTGCTTTCTCTTCTTCCATAGTGAC	CAAGAAATTAACATTCGCACACACATA	5808	73773585	73779392
MCOA_LR28	CAGTAACAGCACAAAATTACACCACAG	GGAGTTAGACTTGATTCAGTGCAAAAA	5995	73778834	73784828
MCOA_LR29	TTTTAAACACTTGGAGGACACAACATT	CCTCAGCATGAGTTTATGATCCTTAGA	5852	73784225	73790076
MCOA_LR30	GCACTGATTGCATTTCCTTATCTACAG	TGCAGTACACATTCACTGTTCTAGTCC	6004	73789469	73795472
MCOA_LR31	TTTCTATCTTGCCATATTCTCCCTTTC	CAGAAGATGAACTCATTTTTGCTCACT	6051	73795024	73801074
MCOA_LR32	GTTCAGAAGGAGAAATAAAATCCAACG	GACACAGAAACTAGACTGACTGGAAGC	5964	73800450	73806413
MCOA_LR33	AGGAGGAATAGGAGGCAGATAGAAAAT	TAATTACCTCTGGGACCTTGTAGCATT	5920	73806043	73811962
MCOA_LR34	CTGCGTCCTTAGTTTCTCATTATCTGA	ACTCCTCACTCCCTAAAAAGAGGAAAT	6077	73811477	73817553
MCOA_LR35	GTGTAGTGTGAAAAGAAGGCAAAGGAT	ACTAGCTTCAGGCATACAACATGATTC	6200	73817152	73823351
MCOA_LR36	GATATTATTCGGCCACCAAAAAGAAT	GACTATACAGTGTCTTCCCTGTGTTGC	6163	73822898	73829060
MCOA_LR37	ACATTTTCCCAAAGAAGACAGACAGAT	GTTTGGTAGAGAATAGAGGCCATTGAA	5978	73828601	73834578
MCOA_LR38	TTTCTACTCTTTTCTTCGGAGAAGCTC	CAGAGATTACTTACCTGCAGTCTGGTC	6011	73834066	73840076
MCOA_LR39	CTAATGTAGCAGCGTCCTCTGCGTAAG	TGGTAAAATTAGAAGACAGGAGGAAGG	5814	73839613	73845426
MCOA_LR40	CTTTCCTTACGTAGTGACGAACTCTCC	CTGTTATGAGCACTGTTGCCTTCCT	4833	73844796	73849628
